# Supplementary material for: Resveratrol Induces Proteasomal Degradation of PTPN1 to Enhance Cisplatin Sensitivity in Epstein–Barr Virus-Associated Malignancies
Source: Pharmaceuticals (Basel). 2026 Apr 9;19(4):603. doi: 10.3390/ph19040603 (PMC13118724; doi:10.3390/ph19040603)
Supplement: Supplementary file 1 [file pharmaceuticals-19-00603-s001.zip]

Archive with 1 entries (1 files):
- pharmaceuticals-4231366-supplementary.pdf
